# Supplementary material for: Pre- and post-experimental manipulation assessments confirm the increase in number of birds due to the addition of nest boxes
Source: PeerJ. 2016 Mar 15;4:e1806. doi: 10.7717/peerj.1806 (PMC4797770; doi:10.7717/peerj.1806)
Supplement: File S1 — DBH of trees in the study plots of mature and young forest sampled in 2009 and 2011. [file peerj-04-1806-s001.xls]

## Sheet: DBH
Type of forest
Young				Mature
Locality	Year	DBH (cm)		Locality	Year	DBH (cm)
Pilares	2009	22.9299		Ixtenco	2009	73.121
Pilares	2009	30.4395		Ixtenco	2009	78.5987
Pilares	2009	26.4331		Ixtenco	2009	46.7197
Pilares	2009	23.5669		Ixtenco	2009	38.2166
Pilares	2009	27.8471		Ixtenco	2009	116.242
Pilares	2009	16.5605		Ixtenco	2009	40.7643
Pilares	2009	26.7516		Ixtenco	2009	65.9236
Pilares	2009	21.2102		Ixtenco	2009	85.7962
Pilares	2009	37.5796		Ixtenco	2009	81.5287
Pilares	2009	33.1274		Ixtenco	2009	39.1274
Pilares	2009	27.2611		Ixtenco	2009	83.5669
Pilares	2009	29.9363		Ixtenco	2009	46.8153
Pilares	2009	25.3185		Ixtenco	2009	74.0446
Pilares	2009	35.3503		Ixtenco	2009	62.0382
Pilares	2009	28.0255		Ixtenco	2009	34.2038
Pilares	2009	27.7707		Ixtenco	2009	50.6051
Pilares	2009	36.3057		Ixtenco	2009	83.4395
Pilares	2009	29.9363		Ixtenco	2009	47.0701
Pilares	2009	25.9873		Ixtenco	2009	81.5287
Pilares	2009	22.2293		Ixtenco	2009	79.4268
Pilares	2009	24.2038		Ixtenco	2009	35.7962
Pilares	2009	28.4713		Ixtenco	2009	44.3631
Pilares	2009	20.3822		Ixtenco	2009	73.3121
Pilares	2009	10.8917		Ixtenco	2009	37.8344
Pilares	2009	25.0318		Ixtenco	2009	86.465
Pilares	2009	15.9236		Ixtenco	2009	83.8217
Pilares	2009	26.7516		Ixtenco	2009	38.3439
Pilares	2009	23.2484		Ixtenco	2009	46.4331
Pilares	2009	27.2293		Ixtenco	2009	40.5732
Pilares	2009	29.9363		Ixtenco	2009	79.2994
Pilares	2009	19.1083		Ixtenco	2009	46.051
Pilares	2009	19.1083		Ixtenco	2009	61.3631
Pilares	2009	16.4013		Ixtenco	2009	49.3631
Pilares	2009	29.6178		Ixtenco	2009	66.3057
Pilares	2009	34.5541		Ixtenco	2009	87.8981
Pilares	2009	28.7261		Ixtenco	2009	135.032
Pilares	2009	10.7643		Ixtenco	2009	84.2038
Pilares	2009	18.7898		Ixtenco	2009	128.662
Pilares	2009	24.6815		Ixtenco	2009	45.1592
Pilares	2009	28.8217		Ixtenco	2009	136.981
Pilares	2009	27.8662		Ixtenco	2009	131.847
Pilares	2009	26.4331		Ixtenco	2009	57.9618
Pilares	2009	22.707		Ixtenco	2009	46.242
Pilares	2009	12.0064		Ixtenco	2009	98.7261
Pilares	2009	14.6497		Ixtenco	2009	40.7006
Pilares	2009	15.9554		Ixtenco	2009	47.5478
Pilares	2009	15.4459		Ixtenco	2009	39.6178
Pilares	2009	19.9045		Ixtenco	2009	31.4968
Pilares	2009	18.949		Ixtenco	2009	98.7261
Pilares	2009	25.3185		Ixtenco	2009	118.599
Pilares	2009	37.8981		Ixtenco	2009	36.1146
Pilares	2009	50.3185		Ixtenco	2009	38.2166
Pilares	2009	33.8217		Ixtenco	2009	116.242
Pilares	2009	23.0892		Ixtenco	2009	90.7643
Pilares	2009	17.6752		Ixtenco	2009	65.9236
Pilares	2009	32.3248		Ixtenco	2009	45.4777
Pilares	2009	27.1975		Ixtenco	2009	129.236
Pilares	2009	32.7707		Ixtenco	2009	69.1083
Pilares	2009	28.8217		Ixtenco	2009	42.2293
Pilares	2009	22.293		Ixtenco	2009	81.7516
Pilares	2009	22.5796		Ixtenco	2009	128.662
Pilares	2009	23.949		Ixtenco	2009	94.9045
Pilares	2009	21.9745		Ixtenco	2009	37.2484
Pilares	2009	28.1847		Ixtenco	2009	43.2484
Pilares	2009	30.4459		Ixtenco	2009	63.6943
Pilares	2009	28.5987		Ixtenco	2009	35.4777
Pilares	2009	21.6561		Ixtenco	2009	42.3567
Pilares	2009	27.3885		Ixtenco	2009	62.9936
Pilares	2009	25.9873		Ixtenco	2009	47.5159
Pilares	2009	31.7134		Ixtenco	2009	121.338
Pilares	2009	23.3121		Ixtenco	2009	33.5669
Pilares	2009	27.3631		Ixtenco	2009	45.9236
Pilares	2009	29.2357		Ixtenco	2009	48.0255
Pilares	2009	21.3376		Ixtenco	2009	97.8344
Pilares	2009	16.1465		Ixtenco	2009	40.2548
Pilares	2009	13.4713		Ixtenco	2009	38.4076
Pilares	2009	19.9363		Ixtenco	2009	40.5096
Pilares	2009	17.0382		Ixtenco	2009	68.4713
Pilares	2009	24.1083		Ixtenco	2009	52.293
Pilares	2009	21.3376		Ixtenco	2009	69.4904
Pilares	2009	17.5159		Ixtenco	2009	85.3503
Pilares	2009	25.7962		Ixtenco	2009	76.1146
Pilares	2009	22.6115		Ixtenco	2009	32.8025
Pilares	2009	19.4904		Ixtenco	2009	46.3376
Pilares	2009	26.9108		Ixtenco	2009	33.5669
Pilares	2009	25.4777		Ixtenco	2009	57.3822
Pilares	2009	16.5605		Ixtenco	2009	32.8025
Pilares	2009	25.4777		Ixtenco	2009	34.0764
Pilares	2009	23.8854		Ixtenco	2009	81.8471
Pilares	2009	40.4459		Ixtenco	2009	44.1401
Pilares	2009	23.5669		Ixtenco	2009	98.2166
Pilares	2009	30.2548		Ixtenco	2009	30.5732
Pilares	2009	25.5414		Ixtenco	2009	47.4522
Pilares	2009	31.0828		Ixtenco	2009	61.465
Pilares	2009	23.4076		Ixtenco	2009	51.7452
Pilares	2009	21.9745		Ixtenco	2009	97.3885
Pilares	2009	18.4713		Ixtenco	2009	60.5732
Pilares	2009	16.5605		Ixtenco	2009	55.3185
Pilares	2009	25.7962		Ixtenco	2009	49.6497
Pilares	2009	22.293		Ixtenco	2009	55.7325
Pilares	2009	34.2357		Ixtenco	2009	74.8089
Pilares	2009	28.3439		Ixtenco	2009	95.6369
Pilares	2009	19.1083		Ixtenco	2009	82.1975
Pilares	2009	15.6051		Ixtenco	2009	48.7261
Pilares	2009	60.1911		Ixtenco	2009	67.0701
Pilares	2009	90.7643		Ixtenco	2009	81.3503
Pilares	2009	50.9554		Ixtenco	2009	71.3376
Pilares	2009	23.2484		Ixtenco	2009	73.2484
Pilares	2009	36.242		Ixtenco	2009	84.0764
Pilares	2009	32.1019		Ixtenco	2009	77.1975
Pilares	2009	52.4204		Ixtenco	2009	44.2038
Pilares	2009	26.051		Ixtenco	2009	32.1656
Pilares	2009	71.9745		Ixtenco	2009	81.9745
Pilares	2009	39.5541		Ixtenco	2009	36.5605
Pilares	2009	31.8471		Ixtenco	2009	47.8344
Pilares	2009	31.8471		Ixtenco	2009	41.3822
Pilares	2009	35.0318		Ixtenco	2009	65.0955
Pilares	2009	29.6815		Ixtenco	2009	88.535
Pilares	2009	41.7197		Ixtenco	2009	31.2102
Pilares	2009	22.8917		Ixtenco	2009	116.433
Pilares	2009	28.6624		Ixtenco	2009	38.0255
Pilares	2009	36.6879		Ixtenco	2009	84.2803
Pilares	2009	25.4777		Ixtenco	2009	111.465
Pilares	2009	29.2994		Ixtenco	2009	48.3439
Pilares	2009	23.8854		Ixtenco	2009	38.2166
Pilares	2009	20.3822		Ixtenco	2009	36.1146
Pilares	2009	31.8471		Ixtenco	2009	125.159
Pilares	2009	22.9299		Ixtenco	2009	107.389
Pilares	2009	33.1847		Ixtenco	2009	31.8471
Pilares	2009	21.6561		Ixtenco	2009	49.6178
Pilares	2009	25.7962		Ixtenco	2009	103.503
Pilares	2009	47.1338		Ixtenco	2009	73.2484
Pilares	2009	26.3694		Ixtenco	2009	56.3694
Pilares	2009	23.6879		Ixtenco	2009	36.9427
Pilares	2009	24.7134		Ixtenco	2009	49.3631
Pilares	2009	31.5287		Ixtenco	2009	95.7962
Pilares	2009	28.0255		Ixtenco	2009	82.8025
Pilares	2009	23.1847		Ixtenco	2009	80.3822
Pilares	2009	21.4013		Ixtenco	2009	82.8025
Pilares	2009	29.2994		Ixtenco	2009	90.1274
Pilares	2009	18.4713		Ixtenco	2009	48.7261
Pilares	2009	31.2102		Ixtenco	2009	79.6178
Pilares	2009	25.9873		Ixtenco	2009	81.8471
Pilares	2009	26.3057		Ixtenco	2009	75.4777
Pilares	2009	29.6178		Ixtenco	2009	84.3312
Pilares	2009	33.121		Ixtenco	2009	39.828
Pilares	2009	28.6624		Ixtenco	2009	127.516
Pilares	2009	31.2102		Ixtenco	2009	189.172
Pilares	2009	26.4331		Ixtenco	2009	94.7134
Pilares	2009	28.9809		Ixtenco	2009	31.8471
Pilares	2009	28.3439		Ixtenco	2009	40.1274
Pilares	2009	32.8025		Ixtenco	2009	37.8981
Pilares	2009	32.4841		Ixtenco	2009	51.5287
Pilares	2009	27.2611		Ixtenco	2009	47.7707
Pilares	2009	25.0318		Ixtenco	2009	32.4841
Pilares	2009	27.0701		Ixtenco	2009	137.389
Pilares	2009	33.4395		Ixtenco	2009	32.1656
Pilares	2009	24.5223		Ixtenco	2009	38.2166
Pilares	2009	32.1656		Ixtenco	2009	155.478
Pilares	2009	24.7134		Ixtenco	2009	38.6624
Pilares	2009	29.2994		Ixtenco	2009	34.3312
Pilares	2009	32.1656		Ixtenco	2009	64.6497
Pilares	2009	27.707		Ixtenco	2009	44.2675
Pilares	2009	29.2994		Ixtenco	2009	33.4395
Pilares	2009	21.3376		Ixtenco	2009	79.9363
Pilares	2009	28.3439		Ixtenco	2009	93.2484
Pilares	2009	33.4395		Ixtenco	2009	74.0764
Pilares	2009	29.2994		Ixtenco	2009	35.3503
Pilares	2009	20.7006		Ixtenco	2009	99.3631
Pilares	2009	27.3949		Ixtenco	2009	44.586
Pilares	2009	30.2548		Ixtenco	2009	113.694
Pilares	2009	29.9363		Ixtenco	2009	85.0318
Pilares	2009	29.6178		Ixtenco	2009	39.172
Pilares	2009	25.1592		Ixtenco	2009	54.7771
Pilares	2009	32.8025		Ixtenco	2009	33.758
Pilares	2009	27.707		Ixtenco	2009	157.962
Pilares	2009	26.4331		Ixtenco	2009	42.9936
Pilares	2009	24.9045		Ixtenco	2009	49.3631
Pilares	2009	33.121		Ixtenco	2009	125.478
Pilares	2009	24.7134		Ixtenco	2009	40.4459
Pilares	2009	29.2994		Ixtenco	2009	54.7771
Pilares	2009	23.6943		Ixtenco	2009	52.5478
Pilares	2009	27.0701		Ixtenco	2009	98.7261
Pilares	2009	31.2102		Ixtenco	2009	66.879
Pilares	2009	29.6178		Ixtenco	2009	32.8025
Pilares	2009	30.5732		Ixtenco	2009	63.6943
Pilares	2009	22.6752		Ixtenco	2009	149.045
Pilares	2009	24.2038		Ixtenco	2009	43.3121
Pilares	2009	23.5669		Ixtenco	2009	84.3949
Pilares	2009	31.5287		Ixtenco	2009	45.2229
Pilares	2009	28.9809		Ixtenco	2009	36.3057
Pilares	2009	39.4904		Ixtenco	2009	110.828
Pilares	2009	43.6943		Ixtenco	2009	45.2229
Pilares	2009	56.3694		Ixtenco	2009	109.236
Pilares	2009	31.8471		Ixtenco	2009	44.9045
Pilares	2009	32.4841		Ixtenco	2009	37.0701
Pilares	2009	28.7898		Ixtenco	2009	42.6752
Pilares	2009	25.9873		Ixtenco	2009	119.65
Pilares	2009	21.9745		Ixtenco	2009	107.58
Pilares	2009	50.9554		Ixtenco	2009	65.9236
Pilares	2009	24.2038		Ixtenco	2009	66.879
Pilares	2009	35.6688		Ixtenco	2009	32.4841
Pilares	2009	14.9682		Ixtenco	2009	41.4013
Pilares	2009	31.8471		Ixtenco	2009	77.8981
Pilares	2009	30.8917		Ixtenco	2009	46.1783
Pilares	2009	31.8471		Ixtenco	2009	83.1847
Pilares	2009	39.8089		Ixtenco	2009	44.2675
Pilares	2009	32.1656		Ixtenco	2009	84.3949
Pilares	2009	28.2803		Ixtenco	2009	65.2866
Pilares	2009	25.7325		Ixtenco	2009	137.58
Pilares	2009	33.758		Ixtenco	2009	65.9236
Pilares	2009	28.0255		Ixtenco	2009	46.879
Pilares	2009	23.121		Ixtenco	2009	72.4841
Pilares	2009	26.7516		Ixtenco	2009	41.4013
Pilares	2009	23.8854		Ixtenco	2009	105.365
Pilares	2009	17.8344		Ixtenco	2009	39.4939
Pilares	2009	29.9363		Ixtenco	2009	89.4826
Pilares	2009	23.8248		Ixtenco	2009	121.385
Pilares	2009	22.9824		Ixtenco	2009	106.383
Pilares	2009	24.8273		Ixtenco	2009	48.3694
Pilares	2009	31.8329		Ixtenco	2009	84.0764
Pilares	2009	21.2383		Ixtenco	2009	46.1783
Pilares	2009	34.5478		Ixtenco	2009	45.9236
Pilares	2009	24.9836		Ixtenco	2009	75.1592
Pilares	2009	32.4286		Ixtenco	2009	110.72
Pilares	2009	25.8263		Ixtenco	2009	102.494
Pilares	2009	23.3829		Ixtenco	2009	100.739
Pilares	2009	24.7352		Ixtenco	2009	126.493
Pilares	2009	30.2846		Ixtenco	2009	52.3567
Pilares	2009	32.8263		Ixtenco	2009	36.3057
Pilares	2009	28.9627		Ixtenco	2009	125.159
Pilares	2009	31.9273		Ixtenco	2009	70.0637
Pilares	2009	26.9284		Ixtenco	2009	50.3185
Pilares	2009	27.7283		Ixtenco	2009	131.529
Pilares	2009	24.2836		Ixtenco	2009	48.7261
Pilares	2009	21.3729		Ixtenco	2009	44.9045
Pilares	2009	21.9285		Ixtenco	2009	54.3949
Pilares	2009	61.2643		Ixtenco	2009	49.6815
Pilares	2009	34.5382		Ixtenco	2009	55.0318
Pilares	2009	28.6238		Ixtenco	2009	103.503
Pilares	2009	52.8237		Ixtenco	2009	68.4713
Pilares	2009	29.4872		Ixtenco	2009	56.3694
Pilares	2009	25.8238		Ixtenco	2009	134.076
Pilares	2009	74.8654		Ixtenco	2009	46.1783
Pilares	2009	35.9274		Ixtenco	2009	35.9236
Pilares	2009	29.5732		Ixtenco	2009	75.1592
Pilares	2009	20.8471		Ixtenco	2009	44.2675
Pilares	2009	25.3185		Ixtenco	2009	136.115
Pilares	2009	18.5478		Ixtenco	2009	107.725
Pilares	2009	33.7006		Ixtenco	2009	121.373
Pilares	2009	26.5732		Ixtenco	2009	116.929
Pilares	2009	39.3057		Ixtenco	2009	34.2038
Pilares	2009	25.7261		Ixtenco	2009	42.293
Pilares	2009	22.9299		Ixtenco	2009	92.3567
Pilares	2009	34.3822		Ixtenco	2009	36.3057
Pilares	2009	58.1338		Ixtenco	2009	45.1592
Pilares	2009	23.2166		Ixtenco	2009	70.0637
Pilares	2009	34.172		Ixtenco	2009	33.6306
Pilares	2009	35.1847		Ixtenco	2009	68.4713
Pilares	2009	25.3567		Ixtenco	2009	56.879
Pilares	2009	36.1592		Ixtenco	2009	36.7516
Pilares	2009	27.8408		Ixtenco	2009	42.1146
Pilares	2009	32.9299		Ixtenco	2009	31.0191
Pilares	2009	39.3631		Ixtenco	2009	38.6624
Pilares	2009	29.828		Ixtenco	2009	57.8344
Pilares	2009	31.828		Ixtenco	2009	111.783
Pilares	2009	26.1274		Ixtenco	2009	37.8344
Pilares	2009	29.7834		Ixtenco	2009	68.7898
Pilares	2009	24.514		Ixtenco	2009	57.0064
Pilares	2009	37.7006		Ixtenco	2009	113.532
Pilares	2009	23.1656		Ixtenco	2009	127.837
Pilares	2009	32.2994		Ixtenco	2009	33.758
Pilares	2009	32.9618		Ixtenco	2009	55.1592
Pilares	2009	23.4904		Ixtenco	2009	61.465
Pilares	2009	31.4522		Ixtenco	2009	37.5796
Pilares	2009	28.4713		Ixtenco	2009	85.9873
Pilares	2009	30.586		Ixtenco	2009	128.193
Pilares	2009	23.8726		Ixtenco	2009	133.121
Pilares	2009	31.6051		Ixtenco	2009	82.1656
Pilares	2009	17.8854		Ixtenco	2009	68.9809
Pilares	2009	33.7261		Ixtenco	2009	43.8854
Pilares	2009	24.3376		Ixtenco	2009	48.7261
Pilares	2009	23.2102		Ixtenco	2009	36.9427
Pilares	2009	29.6306		Ixtenco	2009	43.3758
Pilares	2009	20.6688		Ixtenco	2009	64.6497
Pilares	2009	31.758		Ixtenco	2009	74.5223
Pilares	2009	26.6497		Ixtenco	2009	40.1911
Pilares	2009	23.1338		Ixtenco	2009	66.879
Pilares	2009	29.3631		Ixtenco	2009	53.1847
Pilares	2009	15.8217		Ixtenco	2009	49.6815
Pilares	2009	22.828		Ixtenco	2009	72.8025
Pilares	2009	25.758		Ixtenco	2009	118.739
Pilares	2009	27.5924		Ixtenco	2009	126.286
Pilares	2009	21.6178		Ixtenco	2009	43.6306
Pilares	2009	25.1465		Ixtenco	2009	58.4713
Pilares	2009	17.4446		Ixtenco	2009	106.383
Pilares	2009	22.1083		Ixtenco	2009	115.72
Pilares	2009	23.7771		Ixtenco	2009	82.4937
Pilares	2009	26.6051		Ixtenco	2009	60.7394
Pilares	2009	22.7707		Ixtenco	2009	110.828
Pilares	2009	21.855		Ixtenco	2009	45.2229
Pilares	2009	30.4586		Ixtenco	2009	109.236
Pilares	2009	25.6879		Ixtenco	2009	75.2958
Pilares	2009	32.7771		Ixtenco	2009	118.593
Pilares	2009	35.414		Ixtenco	2009	124.493
Pilares	2009	21.828		Ixtenco	2009	96.3928
Pilares	2009	33.7643		Ixtenco	2009	38.6624
Pilares	2009	25.4522		Ixtenco	2009	67.8344
Pilares	2009	28.1338		Ixtenco	2009	111.783
Pilares	2009	15.5096		Ixtenco	2009	37.8344
Pilares	2009	22.6178		Ixtenco	2009	68.7898
Pilares	2009	21.2994		Ixtenco	2009	56.4938
Pilares	2009	24.3567		Ixtenco	2009	45.2917
Pilares	2009	18.4395		Ixtenco	2009	31.4939
Pilares	2009	29.828		Ixtenco	2009	56.2938
Pilares	2009	25.5096		Ixtenco	2009	122.837
Pilares	2009	40.9108		Ixtenco	2009	135.928
Pilares	2009	50.6433		Ixtenco	2009	75.8393
Pilares	2009	14.586		Ixtenco	2009	114.826
Pilares	2009	20.7006		Ixtenco	2009	120.274
Pilares	2009	25.0318		Ixtenco	2009	107.835
Pilares	2009	15.6688		Ixtenco	2009	109.383
Pilares	2009	20.9554		Ixtenco	2009	95.8391
Pilares	2009	30.2548		Ixtenco	2009	145.635
Pilares	2009	28.5032		Ixtenco	2009	126.544
Pilares	2009	35.0318		Ixtenco	2009	141.524
Pilares	2009	12.1019		Ixtenco	2009	98.2836
Pilares	2009	16.8471		Ixtenco	2009	52.5836
Pilares	2009	15.6051		Ixtenco	2009	120.274
Pilares	2009	14.6497		Ixtenco	2009	135.328
Pilares	2009	27.6433		Ixtenco	2009	115.484
Pilares	2009	20.7006		Ixtenco	2009	123.937
Pilares	2009	12.7389		Ixtenco	2009	74.3845
Pilares	2009	49.0446		Ixtenco	2009	147.365
Pilares	2009	12.5796		Ixtenco	2009	75.5835
Pilares	2009	17.8344		Ixtenco	2009	69.2835
Pilares	2009	33.4395		Ixtenco	2009	107.439
Pilares	2009	21.7516		Ixtenco	2009	110.826
Pilares	2009	18.7898		Ixtenco	2009	98.9237
Pilares	2009	26.4331		Ixtenco	2009	82.8537
Pilares	2009	25.3185		Ixtenco	2009	120.937
Pilares	2009	12.3248		Ixtenco	2009	155.826
Pilares	2009	29.8089		Ixtenco	2009	95.8493
Pilares	2009	27.4841		Ixtenco	2009	113.937
Pilares	2009	30.1592		Ixtenco	2009	64.6285
Pilares	2009	12.6433		Ixtenco	2009	120.365
Pilares	2009	30.7643		Ixtenco	2009	39.4939
Pilares	2009	23.7898		Ixtenco	2009	49.4826
Pilares	2009	32.1783		Ixtenco	2009	121.385
Pilares	2009	25.9554		Ixtenco	2009	45.1592
Pilares	2009	25.2548		Ixtenco	2009	61.465
Pilares	2009	22.7707		Ixtenco	2009	37.5796
Pilares	2009	27.293		Ixtenco	2009	85.9873
Pilares	2009	20.9873		Ixtenco	2009	33.121
Pilares	2009	23.758		Ixtenco	2009	132.629
Pilares	2009	45.5414		Ixtenco	2009	55.6983
Pilares	2009	32.8025		Ixtenco	2009	38.535
Pilares	2009	18.7898		Ixtenco	2009	65.9236
Pilares	2009	23.5669		Ixtenco	2009	75.7962
Pilares	2009	25.7962		Ixtenco	2009	47.8981
Pilares	2009	27.5478		Ixtenco	2009	98.7261
Pilares	2009	25.3185		Ixtenco	2009	129.936
Pilares	2009	16.5605		Ixtenco	2009	61.7834
Pilares	2009	23.8854		Ixtenco	2009	54.1401
Pilares	2009	26.9108		Ixtenco	2009	46.4013
Pilares	2009	29.6178		Ixtenco	2009	39.172
Pilares	2009	32.0382		Ixtenco	2009	59.5541
Pilares	2009	29.9363		Ixtenco	2009	29.9363
Pilares	2009	29.6178		Ixtenco	2009	46.1783
Pilares	2009	26.7516		Ixtenco	2009	32.6752
Pilares	2009	19.4268		Ixtenco	2009	55.414
Pilares	2009	15.2866		Ixtenco	2009	65.2866
Pilares	2009	17.1975		Ixtenco	2009	37.3885
Pilares	2009	13.6943		Ixtenco	2009	59.2357
Pilares	2009	19.2675		Ixtenco	2009	88.1847
Pilares	2009	23.7261		Ixtenco	2009	66.242
Pilares	2009	20.8599		Ixtenco	2009	76.4331
Pilares	2009	25.3185		Ixtenco	2009	55.0318
Pilares	2009	17.1975		Ixtenco	2009	43.0573
Pilares	2009	27.7707		Ixtenco	2009	56.2102
Pilares	2009	20.3822		Ixtenco	2009	31.2102
Pilares	2009	18.7898		Ixtenco	2009	46.1783
Pilares	2009	16.5605		Ixtenco	2009	31.0191
Pilares	2009	25.7962		Ixtenco	2009	47.7707
Pilares	2009	23.5669		Ixtenco	2009	88.535
Pilares	2009	27.2293		Ixtenco	2009	94.586
Pilares	2009	26.4968		Ixtenco	2009	45.3185
Pilares	2009	22.4204		Ixtenco	2009	38.2166
Pilares	2009	16.9427		Ixtenco	2009	43.3121
Pilares	2009	20.5414		Ixtenco	2009	36.6561
Pilares	2009	23.5032		Ixtenco	2009	44.586
Pilares	2009	20.5732		Ixtenco	2009	42.5478
Pilares	2009	29.8408		Ixtenco	2009	110.828
Pilares	2009	20.5414		Ixtenco	2009	36.4331
Pilares	2009	17.4204		Ixtenco	2009	42.5478
Pilares	2009	33.758		Ixtenco	2009	30.5096
Pilares	2009	12.8662		Ixtenco	2009	42.5478
Pilares	2009	18.535		Ixtenco	2009	29.7771
Pilares	2009	29.9363		Ixtenco	2009	46.6879
Pilares	2009	23.8854		Ixtenco	2009	52.7707
Pilares	2009	26.2739		Ixtenco	2009	47.4522
Pilares	2009	14.5541		Ixtenco	2009	33.4713
Pilares	2009	24.3631		Ixtenco	2009	34.6497
Pilares	2009	30.414		Ixtenco	2009	44.3949
Pilares	2009	29.7771		Ixtenco	2009	123.248
Pilares	2009	15.4459		Ixtenco	2009	48.0955
Pilares	2009	18.7898		Ixtenco	2009	37.4459
Pilares	2009	23.2484		Ixtenco	2009	32.6752
Pilares	2009	18.4713		Ixtenco	2009	41.7516
Pilares	2009	29.7771		Ixtenco	2009	40.5414
Pilares	2009	20.8599		Ixtenco	2009	32.3567
Pilares	2009	15.4459		Ixtenco	2009	30.1592
Pilares	2009	30.4459		Ixtenco	2009	39.4268
Pilares	2009	20.7006		Ixtenco	2009	31.0191
Pilares	2009	14.9682		Ixtenco	2009	45.2548
Pilares	2009	19.586		Ixtenco	2009	36.2866
Pilares	2009	27.4522		Ixtenco	2009	56.6879
Pilares	2009	25.9539		Ixtenco	2009	33.7261
Pilares	2009	20.7006		Ixtenco	2009	37.3248
Pilares	2009	18.7898		Ixtenco	2009	48.3439
Pilares	2009	40.4459		Ixtenco	2009	86.9427
Pilares	2009	15.4459		Ixtenco	2009	58.5987
Pilares	2009	18.2166		Ixtenco	2009	36.6688
Pilares	2009	27.5478		Ixtenco	2009	90.3503
Pilares	2009	22.865		Ixtenco	2009	59.2357
Pilares	2009	29.8726		Ixtenco	2009	53.3121
Pilares	2009	30.5414		Ixtenco	2009	30.1911
Pilares	2009	33.8408		Ixtenco	2009	36.9745
Pilares	2009	36.4238		Ixtenco	2009	93.7898
Pilares	2009	32.1911		Ixtenco	2009	38.121
Pilares	2009	22.4382		Ixtenco	2009	88.1529
Pilares	2009	36.9554		Ixtenco	2009	30.828
Pilares	2009	31.4522		Ixtenco	2009	30.1592
Pilares	2009	31.414		Ixtenco	2009	40.5732
Pilares	2009	22.1108		Ixtenco	2009	36.6242
Pilares	2009	16.8138		Ixtenco	2009	42.9936
Pilares	2009	25.5096		Ixtenco	2009	54.8408
Pilares	2009	24.9682		Ixtenco	2009	49.9363
Pilares	2009	27.6433		Ixtenco	2009	31.5924
Pilares	2009	25.6369		Ixtenco	2009	107.006
Pilares	2009	22.8854		Ixtenco	2009	88.535
Pilares	2009	39.4586		Ixtenco	2009	84.3949
Pilares	2009	22.9618		Ixtenco	2009	49.7771
Pilares	2009	27.4395		Ixtenco	2009	35.3503
Pilares	2009	23.949		Ixtenco	2009	29.7771
Pilares	2009	24.5192		Ixtenco	2009	112.102
Pilares	2009	28.8989		Ixtenco	2009	32.2293
Pilares	2009	16.4321		Ixtenco	2009	48.3439
Pilares	2009	28.3813		Ixtenco	2009	43.0573
Pilares	2009	22.4841		Ixtenco	2009	52.1975
Pilares	2009	19.9172		Ixtenco	2009	43.949
Pilares	2009	27.8476		Ixtenco	2009	53.8854
Pilares	2009	25.9236		Ixtenco	2009	44.1083
Pilares	2009	19.3312		Ixtenco	2009	53.4713
Pilares	2009	20.6331		Ixtenco	2009	50.0637
Pilares	2009	33.9809		Ixtenco	2009	22.0701
Pilares	2009	26.7339		Ixtenco	2009	61.3057
Pilares	2009	25.5514		Ixtenco	2009	29.8726
Pilares	2009	29.4777		Ixtenco	2009	61.9427
Pilares	2009	28.7706		Ixtenco	2009	39.2994
Pilares	2009	22.9294		Ixtenco	2009	34.3949
Pilares	2009	30.8261		Ixtenco	2009	47.3248
Pilares	2009	32.5762		Ixtenco	2009	53.4395
Pilares	2009	25.4113		Ixtenco	2009	42.9936
Pilares	2009	22.8478		Ixtenco	2009	59.2357
Pilares	2009	28.8809		Ixtenco	2009	85.1274
Pilares	2009	33.5879		Ixtenco	2009	117.937
Pilares	2009	35.9678		Ixtenco	2009	121.343
Pilares	2009	17.7707		Ixtenco	2009	76.3728
Pilares	2009	35.8471		Ixtenco	2009	104.825
Pilares	2009	26.551		Ixtenco	2009	128.974
Pilares	2009	33.855		Ixtenco	2009	129.873
Pilares	2009	36.9828		Ixtenco	2009	34.8408
Pilares	2009	22.1734		Ixtenco	2009	117.284
Pilares	2009	32.3217		Ixtenco	2009	121.928
Pilares	2009	19.3306		Ixtenco	2009	30.3185
Pilares	2009	23.7834		Ixtenco	2009	46.2739
Pilares	2009	22.5152		Ixtenco	2009	47.6752
Pilares	2009	29.6752		Ixtenco	2009	52.6433
Pilares	2009	25.6624		Ixtenco	2009	48.4395
Pilares	2009	27.9752		Ixtenco	2009	148.725
Pilares	2009	23.9268		Ixtenco	2009	91.8263
Pilares	2009	29.6516		Ixtenco	2009	49.9045
Pilares	2009	33.2115		Ixtenco	2009	116.827
Pilares	2009	24.9873		Ixtenco	2009	43.949
Pilares	2009	35.8471		Ixtenco	2009	127.828
Pilares	2009	27.7452		Ixtenco	2009	47.4522
Pilares	2009	17.7701		Ixtenco	2009	136.153
Pilares	2009	25.2166		Ixtenco	2009	105.817
Pilares	2009	28.8809		Ixtenco	2009	34.2038
Pilares	2009	19.6596		Ixtenco	2009	52.293
Pilares	2009	35.6178		Ixtenco	2009	92.3567
Pilares	2009	33.6879		Ixtenco	2009	126.493
Pilares	2009	21.9299		Ixtenco	2009	133.594
Pilares	2009	23.6815		Ixtenco	2009	55.2847
Pilares	2009	29.3822		Ixtenco	2009	123.393
Pilares	2009	26.2675		Ixtenco	2009	104.583
Pilares	2009	31.1401		Ixtenco	2009	111.729
Pilares	2009	36.3185		Ixtenco	2009	90.7643
Pilares	2009	26.3248		Ixtenco	2009	81.051
Pilares	2009	29.8643		Ixtenco	2009	36.3057
Pilares	2009	20.7389		Ixtenco	2009	35.1592
Pilares	2009	17.8217		Ixtenco	2009	70.0637
Pilares	2009	23.7962		Ixtenco	2009	94.9045
Pilares	2009	22.8642		Ixtenco	2009	39.2484
Pilares	2009	28.5318		Ixtenco	2009	33.2484
Pilares	2009	39.9306		Ixtenco	2009	63.6943
Pilares	2009	23.535		Ixtenco	2009	35.4777
Pilares	2009	16.3885		Ixtenco	2009	92.3567
Pilares	2009	24.414		Ixtenco	2009	42.9936
Pilares	2009	28.6357		Ixtenco	2009	37.5159
Pilares	2009	34.1013		Ixtenco	2009	41.3376
Pilares	2009	19.7701		Ixtenco	2009	109.236
Pilares	2009	25.456		Ixtenco	2009	69.1083
Pilares	2009	28.8989		Ixtenco	2009	102.229
Pilares	2009	27.4848		Ixtenco	2009	98.7261
Pilares	2009	38.7376		Ixtenco	2009	66.879
Pilares	2009	19.7701		Ixtenco	2009	32.8025
Pilares	2009	25.522		Ixtenco	2009	63.6943
Pilares	2009	27.4586		Ixtenco	2009	149.045
Pilares	2009	30.4586		Ixtenco	2009	43.3121
Pilares	2009	24.7637		Ixtenco	2009	34.2038
Pilares	2009	34.8153		Ixtenco	2009	32.1656
Pilares	2009	29.8587		Ixtenco	2009	41.9745
Pilares	2009	21.4529		Ixtenco	2009	36.5605
Pilares	2009	25.3963		Ixtenco	2009	37.8344
Pilares	2009	29.6369		Ixtenco	2009	70.3822
Pilares	2009	28.8089		Ixtenco	2009	177.389
Pilares	2009	20.586		Ixtenco	2009	31.8471
Pilares	2009	35.456		Ixtenco	2009	79.6178
Pilares	2009	28.1661		Ixtenco	2009	103.503
Pilares	2009	22.4771		Ixtenco	2009	33.2484
Pilares	2009	25.9487		Ixtenco	2009	56.3694
Pilares	2009	22.7611		Ixtenco	2009	36.9427
Pilares	2009	23.777		Ixtenco	2009	47.7707
Pilares	2009	26.561		Ixtenco	2009	94.1083
Pilares	2009	29.477		Ixtenco	2009	64.9682
Pilares	2009	16.115		Ixtenco	2009	38.5032
Pilares	2009	23.855		Ixtenco	2009	33.5987
Pilares	2009	33.5962		Ixtenco	2009	60.3185
Pilares	2009	26.9815		Ixtenco	2009	59.7134
Pilares	2009	32.4082		Ixtenco	2009	53.3439
Pilares	2009	26.9675		Ixtenco	2009	43.1847
Pilares	2009	27.514		Ixtenco	2009	108.78
Pilares	2009	33.3185		Ixtenco	2009	113.394
Pilares	2009	34.3248		Ixtenco	2009	82.8925
Pilares	2009	31.8764		Ixtenco	2009	20.6822
Pilares	2009	25.4401		Ixtenco	2009	82.8525
Pilares	2009	27.4282		Ixtenco	2009	90.2739
Pilares	2009	28.5962		Ixtenco	2009	48.7261
Pilares	2009	22.6242		Ixtenco	2009	79.6183
Pilares	2009	28.3318		Ixtenco	2009	32.4076
Pilares	2009	39.6306		Ixtenco	2009	37.3503
Pilares	2009	23.853		Ixtenco	2009	32.6505
Pilares	2009	26.7885		Ixtenco	2009	38.2561
Pilares	2009	24.544		Ixtenco	2009	45.4777
Pilares	2009	14.3657		Ixtenco	2009	38.622
Pilares	2009	20.4013		Ixtenco	2009	114.298
Pilares	2009	22.707		Ixtenco	2009	119.739
Pilares	2009	18.6561		Ixtenco	2009	106.729
Pilares	2009	29.586		Ixtenco	2009	111.926
Pilares	2009	33.6879		Ixtenco	2009	106.826
Pilares	2009	33.5777		Ixtenco	2009	94.6397
Pilares	2009	15.1401		Ixtenco	2009	128.493
Pilares	2009	36.3121		Ixtenco	2009	55.7325
Pilares	2009	22.3306		Ixtenco	2009	148.089
Pilares	2009	29.9236		Ixtenco	2009	35.9427
Pilares	2009	17.7006		Ixtenco	2009	42.5223
Pilares	2009	29.6516		Ixtenco	2009	48.7261
Pilares	2009	18.7643		Ixtenco	2009	37.3694
Pilares	2009	34.3306		Ixtenco	2009	45.3503
Pilares	2009	24.2166		Ixtenco	2009	121.38
Pilares	2009	28.9809		Ixtenco	2009	73.7643
Pilares	2009	26.293		Ixtenco	2009	34.3121
Pilares	2009	24.8153		Ixtenco	2009	37.4522
Pilares	2009	33.4013		Ixtenco	2009	54.8217
Pilares	2009	34.1083		Ixtenco	2009	118.839
Pilares	2009	24.3404		Ixtenco	2009	120.303
Pilares	2009	42.3147		Ixtenco	2009	34.5028
Pilares	2009	35.1783		Ixtenco	2009	115.594
Pilares	2009	32.8255		Ixtenco	2009	106.516
Pilares	2009	27.6146		Ixtenco	2009	34.3121
Pilares	2009	22.8476		Ixtenco	2009	46.949
Pilares	2009	17.2999		Ixtenco	2009	45.6879
Pilares	2009	29.4586		Ixtenco	2009	75.5669
Pilares	2009	28.3503		Ixtenco	2009	44.1592
Pilares	2009	26.3057		Ixtenco	2009	36.9682
Pilares	2009	34.3376		Ixtenco	2009	54.2166
Pilares	2009	27.9089		Ixtenco	2009	42.3631
Pilares	2009	23.7962		Ixtenco	2009	92.879
Pilares	2009	31.3318		Ixtenco	2009	166.294
Pilares	2009	21.3185		Ixtenco	2009	117.624
Pilares	2009	26.8854		Ixtenco	2009	103.493
Pilares	2009	13.7962		Ixtenco	2009	117.826
Pilares	2009	19.6306		Ixtenco	2009	102.493
Pilares	2009	29.4331		Ixtenco	2009	121.397
Pilares	2009	23.7962		Ixtenco	2009	46.949
Pilares	2009	27.9618		Ixtenco	2009	35.9669
Pilares	2009	28.5605		Ixtenco	2009	75.1597
Pilares	2009	29.5414		Ixtenco	2009	44.7516
Pilares	2009	28.242		Ixtenco	2009	36.465
Pilares	2009	37.5159		Ixtenco	2009	34.8217
Pilares	2009	26.4204		Ixtenco	2009	52.9936
Pilares	2009	19.6306		Ixtenco	2009	42.6879
Pilares	2009	19.9363		Ixtenco	2009	36.5732
Pilares	2009	22.5605		Ixtenco	2009	45.9236
Pilares	2009	33.1338		Ixtenco	2009	70.3694
Pilares	2009	24.5987		Ixtenco	2009	93.5732
Pilares	2009	37.8535		Ixtenco	2009	68.3376
Pilares	2009	24.7643		Ixtenco	2009	146.981
Pilares	2009	24.1376		Ixtenco	2009	46.5924
Pilares	2009	20.2777		Ixtenco	2009	35.465
Pilares	2009	39.6306		Ixtenco	2009	31.9108
Pilares	2009	35.949		Ixtenco	2009	28.4204
Pilares	2009	29.8344		Ixtenco	2009	67.3949
Pilares	2009	26.4331		Ixtenco	2009	111.439
Pilares	2009	37.172		Ixtenco	2009	37.3949
Pilares	2009	29.1911		Ixtenco	2009	68.7898
Pilares	2009	23.949		Ixtenco	2009	94.6926
Pilares	2009	21.2357		Ixtenco	2009	92.5927
Pilares	2009	19.8599		Ixtenco	2009	59.9642
Pilares	2009	30.2166		Ixtenco	2009	77.9274
Pilares	2009	38.1338		Ixtenco	2009	109.438
Pilares	2009	20.8471		Ixtenco	2009	95.2319
Pilares	2009	26.4204		Ixtenco	2009	94.2817
Pilares	2009	35.456		Ixtenco	2009	36.6752
Pilares	2009	14.7516		Ixtenco	2009	33.5796
Pilares	2009	31.1847		Ixtenco	2009	31.1019
Pilares	2009	21.9108		Ixtenco	2009	32.5605
Pilares	2009	25.2864		Ixtenco	2009	68.6497
Pilares	2009	23.5303		Ixtenco	2009	55.758
Pilares	2009	19.6783		Ixtenco	2009	56.8471
Pilares	2009	32.9994		Ixtenco	2009	61.9745
Pilares	2009	35.4777		Ixtenco	2009	46.1783
Pilares	2009	46.7389		Ixtenco	2009	56.0701
Pilares	2009	35.4808		Ixtenco	2009	41.3694
Pilares	2009	29.7637		Ixtenco	2009	69.3822
Pilares	2009	22.9299		Ixtenco	2009	52.4395
Pilares	2009	26.4331		Ixtenco	2009	67.5096
Pilares	2009	33.4395		Ixtenco	2009	49.6306
Pilares	2009	26.4331		Ixtenco	2009	62.4522
Pilares	2009	23.5669		Ixtenco	2009	77.5669
Pilares	2009	31.8471		Ixtenco	2009	79.8217
Pilares	2009	14.3312		Ixtenco	2009	73.6943
Pilares	2009	20.7006		Ixtenco	2009	65.1911
Pilares	2009	16.5605		Ixtenco	2009	45.1592
Pilares	2009	31.2102		Ixtenco	2009	38.758
Pilares	2009	30.2548		Ixtenco	2009	59.6815
Pilares	2009	27.5796		Ixtenco	2009	32.3248
Pilares	2009	20.1274		Ixtenco	2009	63.7898
Pilares	2009	37.2611		Ixtenco	2009	41.6561
Pilares	2009	20.2229		Ixtenco	2009	66.5096
Pilares	2009	23.2484		Ixtenco	2009	36.1783
Pilares	2009	29.9363		Ixtenco	2009	78.121
Pilares	2009	50.3185		Ixtenco	2009	37.1338
Pilares	2009	25.7962		Ixtenco	2009	75.8917
Pilares	2009	28.6624		Ixtenco	2009	77.758
Pilares	2009	22.6115		Ixtenco	2009	38.7261
Pilares	2009	19.4904		Ixtenco	2009	59.1146
Pilares	2009	18.6306		Ixtenco	2009	68.7898
Pilares	2009	27.707		Ixtenco	2009	31.6879
Pilares	2009	20.9236		Ixtenco	2009	43.3121
Pilares	2009	26.1146		Ixtenco	2009	57.293
Pilares	2009	17.0382		Ixtenco	2009	41.6242
Pilares	2009	25.1592		Ixtenco	2009	52.5796
Pilares	2009	17.9936		Ixtenco	2009	93.1274
Pilares	2009	15.6051		Ixtenco	2009	51.465
Pilares	2009	18.2166		Ixtenco	2009	72.0382
Pilares	2009	29.6178		Ixtenco	2009	87.121
Pilares	2009	18.5987		Ixtenco	2009	148.599
Pilares	2009	22.293		Ixtenco	2009	36.7197
Pilares	2009	26.5924		Ixtenco	2009	58.2166
Pilares	2009	27.4522		Ixtenco	2009	126.242
Pilares	2009	20.3822		Ixtenco	2009	80.7643
Pilares	2009	18.4713		Ixtenco	2009	65.9236
Pilares	2009	16.242		Ixtenco	2009	48.2166
Pilares	2009	21.4968		Ixtenco	2009	81.5287
Pilares	2009	29.9363		Ixtenco	2009	75.1274
Pilares	2009	25.4777		Ixtenco	2009	43.5669
Pilares	2009	16.5605		Ixtenco	2009	66.8153
Pilares	2009	25.4777		Ixtenco	2009	54.0446
Pilares	2009	26.1146		Ixtenco	2009	52.0382
Pilares	2009	23.8854		Ixtenco	2009	44.2038
Pilares	2009	23.758		Ixtenco	2009	30.6051
Pilares	2009	28.8217		Ixtenco	2009	53.4395
Pilares	2009	20.4459		Ixtenco	2009	47.0701
Pilares	2009	23.5669		Ixtenco	2009	31.5287
Pilares	2009	30.2548		Ixtenco	2009	39.4268
Pilares	2009	25.5414		Ixtenco	2009	45.7962
Pilares	2009	26.4331		Ixtenco	2009	34.3631
Pilares	2009	29.9363		Ixtenco	2009	43.3121
Pilares	2009	25.1592		Ixtenco	2009	57.8344
Pilares	2009	27.707		Ixtenco	2009	46.465
Pilares	2009	19.2675		Ixtenco	2009	53.8217
Pilares	2009	28.4076		Ixtenco	2009	58.3439
Pilares	2009	24.9363		Ixtenco	2009	46.4331
Pilares	2009	20.3822		Ixtenco	2009	44.5732
Pilares	2009	18.7898		Ixtenco	2009	59.2994
Pilares	2009	20.2229		Ixtenco	2009	116.051
Pilares	2009	14.9682		Ixtenco	2009	39.3631
Pilares	2009	30.414		Ixtenco	2009	49.3631
Pilares	2009	30.1911		Ixtenco	2009	56.3057
Pilares	2009	84.3949		Ixtenco	2009	37.8981
Pilares	2009	35.0318		Ixtenco	2009	35.0318
Pilares	2009	25.7962		Ixtenco	2009	54.2038
				Ixtenco	2009	68.6624
				Ixtenco	2009	45.1592
				Ixtenco	2009	58.9809
				Ixtenco	2009	38.7898
				Ixtenco	2009	33.2229
				Ixtenco	2009	34.9682
				Ixtenco	2009	30.414
				Ixtenco	2009	36.1911
				Ixtenco	2009	34.3949
				Ixtenco	2009	45.0318
				Ixtenco	2009	35.7962
				Ixtenco	2009	32.8025
				Ixtenco	2009	37.2611
				Ixtenco	2009	32.4841
				Ixtenco	2009	46.3057
				Ixtenco	2009	47.8981
				Ixtenco	2009	35.0318
				Ixtenco	2009	34.2038
				Ixtenco	2009	54.6624
				Ixtenco	2009	35.1592
				Ixtenco	2009	41.9809
				Ixtenco	2009	38.7898
				Ixtenco	2009	36.2229
				Ixtenco	2009	54.9682
				Ixtenco	2009	36.3057
				Ixtenco	2009	57.8981
				Ixtenco	2009	53.0318
				Ixtenco	2009	44.2038
				Ixtenco	2009	38.6624
				Ixtenco	2009	55.1592
				Ixtenco	2009	48.9809
				Ixtenco	2009	38.7898
				Ixtenco	2009	40.2229
				Ixtenco	2009	64.9682
				Ixtenco	2009	58.7166
				Ixtenco	2009	36.542
				Ixtenco	2009	43.5643
				Ixtenco	2009	33.121
				Ixtenco	2009	145.599
				Ixtenco	2009	36.7197
				Ixtenco	2009	38.2166
				Ixtenco	2009	116.242
				Ixtenco	2009	40.7643
				Ixtenco	2009	35.6051
				Ixtenco	2009	38.8217
				Ixtenco	2009	40.1274
				Ixtenco	2009	53.5669
				Ixtenco	2009	46.8153
				Ixtenco	2009	34.0446
				Ixtenco	2009	42.0382
				Ixtenco	2009	34.2038
				Ixtenco	2009	88.0573
				Ixtenco	2009	41.5605
				Ixtenco	2009	38.7261
				Ixtenco	2009	138.599
				Ixtenco	2009	36.1146
				Ixtenco	2009	38.2166
				Ixtenco	2009	116.242
				Ixtenco	2009	49.7643
				Ixtenco	2009	41.051
				Ixtenco	2009	53.6624
				Ixtenco	2009	109.236
				Ixtenco	2009	39.1083
				Ixtenco	2009	102.229
				Ixtenco	2009	31.7516
				Ixtenco	2009	128.662
				Ixtenco	2009	34.9045
				Ixtenco	2009	47.1656
				Ixtenco	2009	59.7134
				Ixtenco	2009	34.6497
				Ixtenco	2009	52.8025
				Ixtenco	2009	43.4713
				Ixtenco	2009	44.586
				Ixtenco	2009	58.2803
				Ixtenco	2009	41.0828
				Ixtenco	2009	31.3376
				Ixtenco	2009	39.6178
				Ixtenco	2009	37.293
				Ixtenco	2009	65.2866
				Ixtenco	2009	35.5732
				Ixtenco	2009	47.293
				Ixtenco	2009	44.0764
				Ixtenco	2009	39.9363
				Ixtenco	2009	30.8917
				Ixtenco	2009	44.1083
				Ixtenco	2009	56.7834
				Ixtenco	2009	47.7707
				Ixtenco	2009	44.1083
				Ixtenco	2009	64.9682
				Ixtenco	2009	111.836
				Ixtenco	2009	106.383
				Ixtenco	2009	94.2637
				Ixtenco	2009	61.7834
				Ixtenco	2009	38.5032
				Ixtenco	2009	33.5987
				Ixtenco	2009	60.3185
				Ixtenco	2009	59.7134
				Ixtenco	2009	128.274
				Ixtenco	2009	118.329
				Ixtenco	2009	53.3439
				Ixtenco	2009	63.1847
				Ixtenco	2009	28.758
				Ixtenco	2009	33.9172
				Ixtenco	2009	31.3694
				Ixtenco	2009	42.9936
				Ixtenco	2009	56.6879
				Ixtenco	2009	86.9427
				Ixtenco	2009	78.9809
				Ixtenco	2009	139.49
				Ixtenco	2009	85.0318
				Ixtenco	2009	53.9554
				Ixtenco	2009	116.242
				Ixtenco	2009	65.0318
				Ixtenco	2009	85.6688
				Ixtenco	2009	78.0255
				Ixtenco	2009	75.7962
				Ixtenco	2009	88.535
				Ixtenco	2009	102.191
				Ixtenco	2009	42.9299
				Ixtenco	2009	48.3949
				Ixtenco	2009	43.7325
				Ixtenco	2009	32.7452
				Ixtenco	2009	43.4586
				Ixtenco	2009	43.535
				Ixtenco	2009	54.828
				Ixtenco	2009	43.1338
				Ixtenco	2009	55.3694
				Ixtenco	2009	32.7006
				Ixtenco	2009	41.5732
				Ixtenco	2009	59.7261
				Ixtenco	2009	41.2675
				Ixtenco	2009	59.9363
				Ixtenco	2009	74.4904
				Ixtenco	2009	57.4841
				Ixtenco	2009	73.3949
				Ixtenco	2009	52.3631
				Ixtenco	2009	39.3567
				Ixtenco	2009	55.7389
				Ixtenco	2009	107.373
				Ixtenco	2009	81.4276
				Ixtenco	2009	146.284
				Ixtenco	2009	114.254
				Ixtenco	2009	128.747
				Ixtenco	2009	59.2611
				Ixtenco	2009	54.8764
				Ixtenco	2009	67.8364
				Ixtenco	2009	41.2836
				Ixtenco	2009	56.3185
				Ixtenco	2009	66.3885
				Ixtenco	2009	77.5159
				Ixtenco	2009	42.3312
				Ixtenco	2009	68.949
				Ixtenco	2009	118.254
				Ixtenco	2009	46.2634
				Ixtenco	2009	39.9045
				Ixtenco	2009	126.827
				Ixtenco	2009	53.4904
				Ixtenco	2009	107.258
				Ixtenco	2009	57.4229
				Ixtenco	2009	96.1528
				Ixtenco	2009	50.2229
				Ixtenco	2009	34.9815
				Ixtenco	2009	40.414
				Ixtenco	2009	66.1911
				Ixtenco	2009	34.3949
				Ixtenco	2009	95.0318
				Ixtenco	2009	55.7962
				Ixtenco	2009	72.8025
				Ixtenco	2009	87.2611
				Ixtenco	2009	52.4841
				Ixtenco	2009	86.3057
				Ixtenco	2009	37.8981
				Ixtenco	2009	55.0318
				Ixtenco	2009	74.2038
				Ixtenco	2009	44.6624
				Ixtenco	2009	55.1592
				Ixtenco	2009	41.9809
				Ixtenco	2009	38.7898
				Ixtenco	2009	66.2229
				Ixtenco	2009	44.9682
				Ixtenco	2009	66.3057
				Ixtenco	2009	47.8981
				Ixtenco	2009	63.0318
				Ixtenco	2009	84.2038
				Ixtenco	2009	78.4395
				Ixtenco	2009	68.2166
				Ixtenco	2009	118.535
				Ixtenco	2009	35.9873
				Ixtenco	2009	64.3949
				Ixtenco	2009	76.9427
				Ixtenco	2009	47.8981
				Ixtenco	2009	68.535
				Ixtenco	2009	52.4841
				Ixtenco	2009	46.9427
				Ixtenco	2009	83.758
				Ixtenco	2009	51.2102
				Ixtenco	2009	72.1656
				Ixtenco	2009	59.8089
				Ixtenco	2009	52.3567
				Ixtenco	2009	103.885
				Ixtenco	2009	86.3057
				Ixtenco	2009	64.586
				Ixtenco	2009	77.1338
				Ixtenco	2009	99.7134
				Ixtenco	2009	64.0764
				Ixtenco	2009	58.0892
				Ixtenco	2009	78.0892
				Ixtenco	2009	44.2516
				Ixtenco	2009	66.9427
				Ixtenco	2009	121.975
				Ixtenco	2009	87.1656
				Ixtenco	2009	64.8854
				Ixtenco	2009	149.446
				Ixtenco	2009	94.1401
				Ixtenco	2009	63.9045
				Ixtenco	2009	67.3758
				Ixtenco	2009	58.8917
				Ixtenco	2009	68.3503
Mean		26.9672				66.0308
SD		8.14821				31.2243
Altamira	2011	33.758		Albergue	2011	28.6624
Altamira	2011	12.8662		Albergue	2011	41.4013
Altamira	2011	18.535		Albergue	2011	43.949
Altamira	2011	29.9363		Albergue	2011	36.6242
Altamira	2011	23.8854		Albergue	2011	34.3949
Altamira	2011	26.2739		Albergue	2011	32.8025
Altamira	2011	14.5541		Albergue	2011	45.7193
Altamira	2011	24.3631		Albergue	2011	44.1083
Altamira	2011	30.414		Albergue	2011	30.2548
Altamira	2011	29.7771		Albergue	2011	49.9363
Altamira	2011	15.4459		Albergue	2011	36.9427
Altamira	2011	18.7898		Albergue	2011	32.8025
Altamira	2011	23.2484		Albergue	2011	28.0255
Altamira	2011	25.9936		Albergue	2011	33.4395
Altamira	2011	36.949		Albergue	2011	33.1847
Altamira	2011	46.3121		Albergue	2011	48.4395
Altamira	2011	33.6879		Albergue	2011	33.2166
Altamira	2011	36.7134		Albergue	2011	38.535
Altamira	2011	26.651		Albergue	2011	35.9873
Altamira	2011	16.1592		Albergue	2011	34.3949
Altamira	2011	21.1911		Albergue	2011	36.9427
Altamira	2011	47.9618		Albergue	2011	37.8981
Altamira	2011	30.7389		Albergue	2011	38.535
Altamira	2011	37.1146		Albergue	2011	32.4841
Altamira	2011	39.6306		Albergue	2011	36.9427
Altamira	2011	25.8471		Albergue	2011	33.758
Altamira	2011	35.3185		Albergue	2011	31.2102
Altamira	2011	48.5478		Albergue	2011	32.1656
Altamira	2011	37.7701		Albergue	2011	44.6497
Altamira	2011	26.5732		Albergue	2011	28.758
Altamira	2011	19.6306		Albergue	2011	36.8471
Altamira	2011	25.7261		Albergue	2011	21.9745
Altamira	2011	32.9299		Albergue	2011	46.1783
Altamira	2011	34.8217		Albergue	2011	42.0701
Altamira	2011	58.1338		Albergue	2011	31.3694
Altamira	2011	30.2166		Albergue	2011	35.3822
Altamira	2011	23.172		Albergue	2011	38.4395
Altamira	2011	25.3847		Albergue	2011	30.5096
Altamira	2011	35.3567		Albergue	2011	48.6306
Altamira	2011	16.5592		Albergue	2011	22.4522
Altamira	2011	33.4408		Albergue	2011	43.5669
Altamira	2011	17.2299		Albergue	2011	28.8217
Altamira	2011	19.3306		Albergue	2011	23.6943
Altamira	2011	39.828		Albergue	2011	40.1911
Altamira	2011	49.828		Albergue	2011	25.1592
Altamira	2011	46.1274		Albergue	2011	27.758
Altamira	2011	19.7834		Albergue	2011	49.6815
Altamira	2011	31.514		Albergue	2011	29.3248
Altamira	2011	18.6115		Albergue	2011	43.7898
Altamira	2011	42.4331		Albergue	2011	31.6561
Altamira	2011	38.9809		Albergue	2011	30.5096
Altamira	2011	44.8529		Albergue	2011	46.1783
Altamira	2011	18.1656		Albergue	2011	38.121
Altamira	2011	37.6242		Albergue	2011	47.1338
Altamira	2011	36.3121		Albergue	2011	35.8917
Altamira	2011	32.7369		Albergue	2011	33.758
Altamira	2011	42.3694		Albergue	2011	38.7261
Altamira	2011	24.9682		Albergue	2011	41.1146
Altamira	2011	35.5414		Albergue	2011	36.7898
Altamira	2011	19.586		Albergue	2011	31.6879
Altamira	2011	24.4459		Albergue	2011	33.3121
Altamira	2011	15.9045		Albergue	2011	47.293
Altamira	2011	29.4713		Albergue	2011	41.6242
Altamira	2011	35.9892		Albergue	2011	22.5796
Altamira	2011	58.1471		Albergue	2011	30.1274
Altamira	2011	33.1656		Albergue	2011	41.465
Altamira	2011	43.9172		Albergue	2011	32.0382
Altamira	2011	37.5159		Albergue	2011	39.9238
Altamira	2011	22.4841		Albergue	2011	43.9284
Altamira	2011	47.7452		Albergue	2011	38.8274
Altamira	2011	42.7064		Albergue	2011	35.9284
Altamira	2011	23.1656		Albergue	2011	48.2837
Altamira	2011	27.9936		Albergue	2011	33.8264
Altamira	2011	45.9618		Albergue	2011	35.8274
Altamira	2011	37.9045		Albergue	2011	44.9284
Altamira	2011	29.4522		Albergue	2011	36.8274
Altamira	2011	24.4713		Albergue	2011	43.8274
Altamira	2011	42.586		Albergue	2011	38.6238
Altamira	2011	23.9726		Albergue	2011	45.2736
Altamira	2011	29.5651		Albergue	2011	37.8174
Altamira	2011	37.835		Albergue	2011	31.9184
Altamira	2011	25.8261		Albergue	2011	39.9824
Altamira	2011	24.1376		Albergue	2011	48.3749
Altamira	2011	33.2102		Albergue	2011	36.1848
Altamira	2011	29.3057		Albergue	2011	49.6284
Altamira	2011	31.7325		Albergue	2011	131.299
Altamira	2011	15.5724		Albergue	2011	42.7284
Altamira	2011	21.5724		Albergue	2011	36.5128
Altamira	2011	31.5733		Albergue	2011	46.3929
Altamira	2011	25.3737		Albergue	2011	38.8727
Altamira	2011	39.172		Albergue	2011	51.3747
Altamira	2011	37.9299		Albergue	2011	33.3758
Altamira	2011	30.0955		Albergue	2011	37.3694
Altamira	2011	23.5669		Albergue	2011	43.7006
Altamira	2011	26.4331		Albergue	2011	48.5732
Altamira	2011	30.2548		Albergue	2011	39.7261
Altamira	2011	16.879		Albergue	2011	41.2675
Altamira	2011	38.535		Albergue	2011	39.6306
Altamira	2011	33.758		Albergue	2011	54.4446
Altamira	2011	42.9936		Albergue	2011	37.8408
Altamira	2011	47.7707		Albergue	2011	43.949
Altamira	2011	32.4841		Albergue	2011	42.3057
Altamira	2011	31.8471		Albergue	2011	39.5669
Altamira	2011	20.2229		Albergue	2011	35.3885
Altamira	2011	26.9427		Albergue	2011	37.7337
Altamira	2011	40.1274		Albergue	2011	41.7343
Altamira	2011	45.5414		Albergue	2011	46.6284
Altamira	2011	36.6242		Albergue	2011	34.5425
Altamira	2011	40.1274		Albergue	2011	38.3747
Altamira	2011	39.172		Albergue	2011	49.6115
Altamira	2011	45.8599		Albergue	2011	34.7643
Altamira	2011	35.3503		Albergue	2011	47.3684
Altamira	2011	33.4395		Albergue	2011	31.4228
Altamira	2011	47.1338		Albergue	2011	46.8471
Altamira	2011	45.8599		Albergue	2011	32.8535
Altamira	2011	37.8981		Albergue	2011	37.5924
Altamira	2011	30.1274		Albergue	2011	32.121
Altamira	2011	42.0382		Albergue	2011	38.9045
Altamira	2011	31.8471		Albergue	2011	35.6254
Altamira	2011	43.3121		Albergue	2011	41.3263
Altamira	2011	33.4395		Albergue	2011	39.4459
Altamira	2011	28.5032		Albergue	2011	36.3827
Altamira	2011	26.4331		Albergue	2011	43.4446
Altamira	2011	29.9363		Albergue	2011	37.5828
Altamira	2011	24.0764		Albergue	2011	47.293
Altamira	2011	25.4777		Albergue	2011	36.3153
Altamira	2011	41.7197		Albergue	2011	29.293
Altamira	2011	25.7962		Albergue	2011	34.8153
Altamira	2011	16.879		Albergue	2011	30.4013
Altamira	2011	25.1592		Albergue	2011	36.9108
Altamira	2011	43.4076		Albergue	2011	24.4904
Altamira	2011	18.5987		Albergue	2011	45.1847
Altamira	2011	28.8217		Albergue	2011	31.6178
Altamira	2011	29.6178		Albergue	2011	42.2548
Altamira	2011	28.5032		Albergue	2011	37.1146
Altamira	2011	22.9299		Albergue	2011	28.5032
Altamira	2011	24.0446		Albergue	2011	33.3949
Altamira	2011	25.2866		Albergue	2011	38.6879
Altamira	2011	26.4331		Albergue	2011	32.9363
Altamira	2011	25.7962		Albergue	2011	29.8917
Altamira	2011	21.9745		Albergue	2011	38.5669
Altamira	2011	15.2866		Albergue	2011	33.8535
Altamira	2011	26.4713		Albergue	2011	46.5732
Altamira	2011	18.3121		Albergue	2011	34.5987
Altamira	2011	28.5669		Albergue	2011	42.3376
Altamira	2011	35.2166		Albergue	2011	39.1338
Altamira	2011	33.121		Albergue	2011	35.7643
Altamira	2011	23.2484		Albergue	2011	43.8917
Altamira	2011	18.3121		Albergue	2011	43.8917
Altamira	2011	26.1146		Albergue	2011	25.6752
Altamira	2011	24.3631		Albergue	2011	32.6752
Altamira	2011	22.1019		Albergue	2011	41.7745
Altamira	2011	18.758		Albergue	2011	37.5605
Altamira	2011	14.6497		Albergue	2011	34.1274
Altamira	2011	43.3822		Albergue	2011	49.4586
Altamira	2011	17.4204		Albergue	2011	39.5541
				Albergue	2011	33.9045
				Albergue	2011	48.3758
				Albergue	2011	48.9892
				Albergue	2011	38.5032
				Albergue	2011	35.6178
				Albergue	2011	38.9809
				Albergue	2011	55.9236
				Albergue	2011	49.1529
				Albergue	2011	45.9554
				Albergue	2011	41.3121
				Albergue	2011	37.1146
				Albergue	2011	35.5032
				Albergue	2011	25.4331
				Albergue	2011	42.7006
				Albergue	2011	37.7452
				Albergue	2011	31.9745
				Albergue	2011	47.6561
				Albergue	2011	44.1274
				Albergue	2011	35.486
				Albergue	2011	46.5414
				Albergue	2011	33.4904
				Albergue	2011	47.1376
				Albergue	2011	31.8089
				Albergue	2011	38.535
				Albergue	2011	29.9275
				Albergue	2011	35.5414
				Albergue	2011	33.9045
Mean		30.7078				38.6364
SD		9.59237				9.60258
Teacalco	2011	39.3606		JavierMina	2011	41.3493
Teacalco	2011	15.8622		JavierMina	2011	36.6583
Teacalco	2011	36.5936		JavierMina	2011	34.764
Teacalco	2011	27.3657		JavierMina	2011	48.2493
Teacalco	2011	39.3606		JavierMina	2011	35.2484
Teacalco	2011	59.7975		JavierMina	2011	48.9172
Teacalco	2011	37.2936		JavierMina	2011	45.2675
Teacalco	2011	34.9541		JavierMina	2011	32.3229
Teacalco	2011	29.6879		JavierMina	2011	48.2611
Teacalco	2011	16.4312		JavierMina	2011	37.4139
Teacalco	2011	23.5771		JavierMina	2011	45.3318
Teacalco	2011	49.7909		JavierMina	2011	131.658
Teacalco	2011	28.3318		JavierMina	2011	33.4764
Teacalco	2011	23.5978		JavierMina	2011	24.8312
Teacalco	2011	32.9606		JavierMina	2011	37.4322
Teacalco	2011	27.7006		JavierMina	2011	44.7166
Teacalco	2011	42.4076		JavierMina	2011	38.3484
Teacalco	2011	29.8438		JavierMina	2011	30.4303
Teacalco	2011	29.293		JavierMina	2011	34.675
Teacalco	2011	36.4275		JavierMina	2011	45.5659
Teacalco	2011	40.3885		JavierMina	2011	36.5672
Teacalco	2011	35.1401		JavierMina	2011	34.3312
Teacalco	2011	26.2204		JavierMina	2011	36.4595
Teacalco	2011	45.2389		JavierMina	2011	35.4569
Teacalco	2011	19.1745		JavierMina	2011	45.6835
Teacalco	2011	55.5873		JavierMina	2011	34.9236
Teacalco	2011	15.5318		JavierMina	2011	26.5697
Teacalco	2011	23.949		JavierMina	2011	34.6522
Teacalco	2011	37.3758		JavierMina	2011	42.3436
Teacalco	2011	45.9873		JavierMina	2011	31.569
Teacalco	2011	37.8089		JavierMina	2011	46.3429
Teacalco	2011	43.7389		JavierMina	2011	37.5662
Teacalco	2011	22.8217		JavierMina	2011	43.5649
Teacalco	2011	41.7134		JavierMina	2011	37.2836
Teacalco	2011	23.3102		JavierMina	2011	32.4849
Teacalco	2011	43.949		JavierMina	2011	41.564
Teacalco	2011	22.3185		JavierMina	2011	37.3885
Teacalco	2011	16.3121		JavierMina	2011	32.1019
Teacalco	2011	39.3606		JavierMina	2011	39.6178
Teacalco	2011	44.7643		JavierMina	2011	34.2739
Teacalco	2011	60.2866		JavierMina	2011	32.9936
Teacalco	2011	32.1656		JavierMina	2011	35.2866
Teacalco	2011	37.2611		JavierMina	2011	28.2803
Teacalco	2011	32.8025		JavierMina	2011	37.5796
Teacalco	2011	37.2611		JavierMina	2011	35.9873
Teacalco	2011	32.4841		JavierMina	2011	34.0764
Teacalco	2011	27.2293		JavierMina	2011	40.1274
Teacalco	2011	24.0446		JavierMina	2011	38.8535
Teacalco	2011	38.535		JavierMina	2011	38.535
Teacalco	2011	36.3057		JavierMina	2011	43.3439
Teacalco	2011	34.7134		JavierMina	2011	38.5669
Teacalco	2011	37.8981		JavierMina	2011	42.9936
Teacalco	2011	33.758		JavierMina	2011	39.8089
Teacalco	2011	35.3503		JavierMina	2011	42.3567
Teacalco	2011	28.5032		JavierMina	2011	23.8854
Teacalco	2011	26.2739		JavierMina	2011	36.3057
Teacalco	2011	43.758		JavierMina	2011	34.586
Teacalco	2011	29.9363		JavierMina	2011	27.1338
Teacalco	2011	40.7643		JavierMina	2011	39.7134
Teacalco	2011	33.758		JavierMina	2011	34.0764
Teacalco	2011	37.5796		JavierMina	2011	48.9172
Teacalco	2011	38.2166		JavierMina	2011	38.0892
Teacalco	2011	40.0955		JavierMina	2011	44.2675
Teacalco	2011	28.6624		JavierMina	2011	36.9427
Teacalco	2011	42.6752		JavierMina	2011	41.7197
Teacalco	2011	36.6242		JavierMina	2011	57.1656
Teacalco	2011	29.9363		JavierMina	2011	34.0127
Teacalco	2011	49.2994		JavierMina	2011	40.4459
Teacalco	2011	32.1656		JavierMina	2011	50.9554
Teacalco	2011	34.7134		JavierMina	2011	43.949
Teacalco	2011	20.8599		JavierMina	2011	47.1338
Teacalco	2011	27.3885		JavierMina	2011	128.981
Teacalco	2011	34.0764		JavierMina	2011	38.8535
Teacalco	2011	34.7134		JavierMina	2011	35.7962
Teacalco	2011	30.2548		JavierMina	2011	38.7898
Teacalco	2011	29.9363		JavierMina	2011	45.1592
Teacalco	2011	33.4395		JavierMina	2011	39.6815
Teacalco	2011	29.6178		JavierMina	2011	35.5096
Teacalco	2011	40.7643		JavierMina	2011	31.4331
Teacalco	2011	30.8917		JavierMina	2011	47.2611
Teacalco	2011	22.1019		JavierMina	2011	55.3503
Teacalco	2011	33.4395		JavierMina	2011	35.7643
Teacalco	2011	36.5924		JavierMina	2011	52.0701
Teacalco	2011	29.4586		JavierMina	2011	37.1975
Teacalco	2011	20.3822		JavierMina	2011	30.3185
Teacalco	2011	18.4713		JavierMina	2011	31.2102
Teacalco	2011	30.3185		JavierMina	2011	37.1019
Teacalco	2011	36.6242		JavierMina	2011	31.8471
Teacalco	2011	15.4459		JavierMina	2011	46.9108
Teacalco	2011	24.2675		JavierMina	2011	33.8535
Teacalco	2011	30.0318		JavierMina	2011	51.7516
Teacalco	2011	21.0191		JavierMina	2011	41.6242
Teacalco	2011	23.8273		JavierMina	2011	39.9045
Teacalco	2011	23.8535		JavierMina	2011	35.1274
Teacalco	2011	17.9618		JavierMina	2011	38.4395
Teacalco	2011	12.293		JavierMina	2011	56.8153
Teacalco	2011	30.2548		JavierMina	2011	33.3439
Teacalco	2011	40.1274		JavierMina	2011	41.6561
Teacalco	2011	23.2484		JavierMina	2011	28.4395
Teacalco	2011	20.7006		JavierMina	2011	38.2166
Teacalco	2011	29.9363		JavierMina	2011	29.9363
Teacalco	2011	25.2866		JavierMina	2011	33.758
Teacalco	2011	46.5924		JavierMina	2011	44.4268
Teacalco	2011	34.3631		JavierMina	2011	31.7834
Teacalco	2011	18.7898		JavierMina	2011	65.2866
Teacalco	2011	16.5605		JavierMina	2011	52.0701
Teacalco	2011	25.7962		JavierMina	2011	38.758
Teacalco	2011	43.5669		JavierMina	2011	48.3928
Teacalco	2011	27.2293		JavierMina	2011	43.7294
Teacalco	2011	26.4968		JavierMina	2011	47.1928
Teacalco	2011	22.4204		JavierMina	2011	36.0385
Teacalco	2011	16.9427		JavierMina	2011	42.8374
Teacalco	2011	35.6178		JavierMina	2011	51.7264
Teacalco	2011	31.7522		JavierMina	2011	35.2837
Teacalco	2011	25.8624		JavierMina	2011	25.3928
Teacalco	2011	28.1338		JavierMina	2011	33.5824
Teacalco	2011	28.2102		JavierMina	2011	45.1853
Teacalco	2011	31.6879		JavierMina	2011	34.8326
Teacalco	2011	41.6561		JavierMina	2011	40.5038
Teacalco	2011	38.1019		JavierMina	2011	37.5824
Teacalco	2011	43.8408		JavierMina	2011	51.6934
Teacalco	2011	28.1102		JavierMina	2011	41.9183
Teacalco	2011	16.4497		JavierMina	2011	49.3929
Teacalco	2011	14.6357		JavierMina	2011	46.2837
Teacalco	2011	42.1911		JavierMina	2011	31.8392
Teacalco	2011	38.7962		JavierMina	2011	37.5917
Teacalco	2011	24.6815		JavierMina	2011	46.9164
				JavierMina	2011	38.4928
				JavierMina	2011	43.2917
				JavierMina	2011	31.6248
				JavierMina	2011	32.3916
				JavierMina	2011	45.2866
				JavierMina	2011	32.3185
				JavierMina	2011	31.5287
				JavierMina	2011	48.7261
				JavierMina	2011	34.9045
				JavierMina	2011	54.3949
				JavierMina	2011	29.6815
				JavierMina	2011	35.0318
				JavierMina	2011	63.5032
				JavierMina	2011	38.4713
				JavierMina	2011	46.3694
				JavierMina	2011	34.0764
				JavierMina	2011	46.1783
				JavierMina	2011	35.9236
				JavierMina	2011	35.1592
				JavierMina	2011	28.2675
				JavierMina	2011	36.1146
				JavierMina	2011	44.2038
Mean		31.8146				40.6177
SD		9.43596				12.8447
