# Supplementary material for: Pre- and post-experimental manipulation assessments confirm the increase in number of birds due to the addition of nest boxes
Source: PeerJ. 2016 Mar 15;4:e1806. doi: 10.7717/peerj.1806 (PMC4797770; doi:10.7717/peerj.1806)
Supplement: File S3 — Height, species, and DBH of all trees entered in the study, organised per plot and year. [file peerj-04-1806-s003.xls]

## Sheet: peerj-review-7418-Forest_type.c
Forest type	Locality	Point	Boxes	Distance (Km)	DBH	Tree density	Tree height	%Pine	%Fir	Altitude
Young	Pilares	1	Yes	2.87	25.8872	0.0483831	11.6433	97.8947	2.10526	2907
Young	Pilares	2	Yes	2.96	36.6697	0.0402344	12.9	100	0	2921
Young	Pilares	3	No	2.5	23.6442	0.031067	14.46	100	0	2881
Young	Pilares	4	No	2.53	30.7552	0.0453273	12.8367	100	0	2856
Young	Pilares	5	No	3.23	26.4331	0.0473645	11.042	100	0	2910
Young	Pilares	6	Yes	3.43	29.9363	0.0285206	11.562	98.2143	1.78571	2896
Young	Pilares	7	Yes	2.89	25.1592	0.0488924	12.002	100	0	2877
Young	Pilares	8	No	2.58	27.707	0.0539854	11.973	100	0	2944
Young	Altamira	1	Yes	5.51	33.758	0.058569	12.2467	86.9565	13.0435	3048
Young	Altamira	2	Yes	5.73	39.2175	0.049911	13.38	98.9796	1.02041	3108
Young	Altamira	3	Yes	5.48	39.6724	0.0529668	13.26	93.2692	6.73077	3107
Young	Altamira	4	Yes	5.21	39.2175	0.0478738	11.7167	95.7447	4.25532	3063
Young	Altamira	5	No	5.28	28.8217	0.0494017	12.894	95.8763	4.12371	3097
Young	Altamira	6	No	5.26	27.8662	0.0437994	12.649	95.3488	4.65116	3085
Young	Altamira	7	No	5.41	26.4331	0.0483831	13.138	97.8947	2.10526	3109
Young	Altamira	8	No	5.25	22.707	0.0468552	11.9348	84.7826	15.2174	3128
Young	Teacalco	1	Yes	5.7	37.6251	0.0417623	12.4167	95.122	4.87805	2992
Young	Teacalco	2	Yes	5.69	34.5314	0.0402344	13.4467	100	0	2987
Young	Teacalco	3	Yes	5.18	37.0792	0.0488924	14.65	100	0	2953
Young	Teacalco	4	Yes	5.14	32.1656	0.0432901	12.1367	100	0	2944
Young	Teacalco	5	No	5.77	33.4395	0.0494017	12.5037	100	0	2914
Young	Teacalco	6	No	5.97	29.6178	0.0483831	13.095	100	0	2916
Young	Teacalco	7	No	5.76	40.7643	0.0529668	12.163	96.1538	3.84615	2890
Young	Teacalco	8	No	5.35	30.8917	0.0555132	12.973	100	0	2884
Mature	Albergue	1	Yes	7.66	36.3057	0.0437994	15	93.0233	6.97674	3222
Mature	Albergue	2	Yes	7.89	31.9002	0.0473645	14.5633	96.7742	3.22581	3262
Mature	Albergue	3	Yes	7.49	36.9958	0.0539854	14.11	90.566	9.43396	3214
Mature	Albergue	4	Yes	7.37	34.1826	0.0656992	14.01	93.7984	6.20155	3203
Mature	Albergue	5	No	7.89	37.2611	0.049911	14.385	94.898	5.10204	3165
Mature	Albergue	6	No	7.97	29.9363	0.0478738	14.9537	90.4255	9.57447	3172
Mature	Albergue	7	No	7.71	50.3185	0.0550039	15.037	92.5926	7.40741	3131
Mature	Albergue	8	No	7.49	35.3503	0.0473645	14.489	93.5484	6.45161	3128
Mature	Javier Mina	1	Yes	3.7	37.5265	0.0555132	14.0667	91.7431	8.25688	2883
Mature	Javier Mina	2	Yes	3.92	38.3227	0.0621341	13.01	91.8033	8.19672	2892
Mature	Javier Mina	3	Yes	4.31	42.1975	0.0488924	13.3867	100	0	2913
Mature	Javier Mina	4	Yes	3.98	41.7197	0.0509296	13.49	100	0	2886
Mature	Javier Mina	5	No	4.61	47.7707	0.049911	13.649	91.8367	8.16327	2870
Mature	Javier Mina	6	No	4.88	36.3057	0.0488924	13.497	89.5833	10.4167	2895
Mature	Javier Mina	7	No	4.83	29.9363	0.0600969	13.0276	88.9831	11.0169	2891
Mature	Javier Mina	8	No	4.43	35.9873	0.058569	14.03	88.6957	11.3043	2865
Mature	Ixtenco	1	Yes	10.11	83.9437	0.0646806	13.3367	21.2598	78.7402	3109
Mature	Ixtenco	2	Yes	10.12	40.1327	0.0600969	12.2167	26.2712	73.7288	3190
Mature	Ixtenco	3	No	9.95	88.1104	0.049911	11.6667	53.0612	46.9388	3186
Mature	Ixtenco	4	No	9.51	97.6486	0.0534761	12.5733	49.5238	50.4762	3073
Mature	Ixtenco	5	No	9.7	49.3631	0.0524575	13.458	62.1359	37.8641	3098
Mature	Ixtenco	6	Yes	9.93	36.3057	0.0407437	13.105	66.25	33.75	3142
Mature	Ixtenco	7	Yes	9.5	37.8981	0.0397251	12.591	74.359	25.641	3075
Mature	Ixtenco	8	No	9.75	85.0318	0.0437994	12.037	69.7674	30.2326	3102
